# Supplementary material for: Polygenic Risk Score and Rare Variant Burden Identified by Targeted Sequencing in a Group of Patients with Pigment Epithelial Detachment in Age-Related Macular Degeneration
Source: Genes (Basel). 2023 Aug 27;14(9):1707. doi: 10.3390/genes14091707 (PMC10531282; doi:10.3390/genes14091707)
Supplement: Supplementary file 1 [file genes-14-01707-s001.zip]

Archive with 2 entries (1 files):
- genes-2482546-supplementary/
- genes-2482546-supplementary/Supplementary Table S1.xlsx
