# Supplementary material for: Polygenic Risk Score and Rare Variant Burden Identified by Targeted Sequencing in a Group of Patients with Pigment Epithelial Detachment in Age-Related Macular Degeneration
Source: Genes (Basel). 2023 Aug 27;14(9):1707. doi: 10.3390/genes14091707 (PMC10531282; doi:10.3390/genes14091707)
Supplement: Supplementary file 1 [file genes-14-01707-s001.zip › genes-2482546-supplementary/Supplementary Table S1.xlsx]

## Sheet: Rare variants
Gene	Variant	Protein change	Total MAF	MAF in European Non-Finnish population	Number of AMD without PED samples	Number of controls	Number of AMD with PED samples	Polyphen functional prediction	Classification according to ACMG
ABCA4	chr1_94463617_C_T_rs1800555	p.Asp2177Asn	0.01092	0.01198	1	1		benign	Benign
ABCA4	chr1_94463648_G_A_rs61751379	p.Ile2166Ile	0.001064	0.001541	1	1			Likely Benign
ABCA4	chr1_94467441_G_A_rs61748519	p.Leu2085Leu	0.003348	0.0008286		1			Benign
ABCA4	chr1_94471055_C_T_rs61750641	p.Arg2030Gln	0.0003536	0.0006196	1			probably_damaging	Pathogenic
ABCA4	chr1_94471065_G_A_rs61751408	p.Leu2027Phe	0.000198	0.0003485	1			probably_damaging	Pathogenic
ABCA4	chr1_94480230_T_A_rs375184282	p.Met1777Leu	6.01e-05	0.0001239		1		benign	Uncertain Significance
ABCA4	chr1_94485257_C_T_rs61750563	p.Val1693Ile	0.0002342	2.331e-05	1			benign	Likely Pathogenic
ABCA4	chr1_94487221_T_C_rs151145662	p.His1608Arg	4.008e-06	8.852e-06	1			benign	Uncertain Significance
ABCA4	chr1_94487490_A_G_rs1762111	p.Ile1562Thr	0.001248	0.002191	2			benign	Uncertain Significance
ABCA4	chr1_94490595_G_T_rs1800550	p.Arg1517Ser	3.976e-06	8.791e-06	1			benign	Uncertain Significance
ABCA4	chr1_94496039_C_T_rs56357060	p.Val1433Ile	0.001661	0.002492	2			benign	Uncertain Significance
ABCA4	chr1_94497412_C_G_rs141004967	p.Leu1350Leu	0.001043	0.0006624			1		Benign
ABCA4	chr1_94502851_C_T_rs202109945	p.Leu1221Leu	3.892e-05	8.529e-05		1			Likely Benign
ABCA4	chr1_94502906_C_T_rs146786552	p.Gly1203Glu	0.0003158	0.0005685	1	1		probably_damaging	Pathogenic
ABCA4	chr1_94506806_G_A_rs553776104	p.Arg1161Cys	2.784e-05	2.637e-05	1			probably_damaging	Pathogenic
ABCA4	chr1_94508360_G_A_rs570745701	p.Tyr1095Tyr	0.0001167	0.0001007	1				Likely Benign
ABCA4	chr1_94508969_G_A_rs61751374	p.Ala1038Val	0.001755	0.002302	1			benign	Pathogenic
ABCA4	chr1_94512516_G_A_rs61754033	p.Thr959Thr	0.0004209	0.000806		1			Likely Benign
ABCA4	chr1_94512636_T_C_rs539815930	p.Glu919Glu	3.982e-06	8.808e-06			1		Likely Benign
ABCA4	chr1_94514477_G_A_rs61749440	p.Thr897Ile	0.001209	0.001657	2			possibly_damaging	Likely Benign
ABCA4	chr1_94517254_C_G_rs76157638	p.Gly863Ala	0.004295	0.00784	1	1		probably_damaging	Pathogenic
ABCA4	chr1_94526289_A_C_rs200692438	p.Phe655Cys	0.0003913	0.0006556		1		probably_damaging	Pathogenic
ABCA4	chr1_94543300_C_T_rs139050119	p.Arg500Arg	0.0006899	0.001232		1			Likely Benign
ABCA4	chr1_94544977_A_T_rs61748549	p.Asn380Lys	0.0005552	0.0009064	1			possibly_damaging	Uncertain Significance
ABCA4	chr1_94546130_G_A_rs1057520668	p.Leu335Phe	7.08e-06	7.763e-06	1			benign	Likely Benign
ABCA4	chr1_94546152_G_A_rs61753057	p.Pro327Pro	0.0004745	0.0006911	1	1			Likely Benign
ABCA4	chr1_94568675_T_C_rs62646863	p.Ile156Val	0.001443	0.001874		1		benign	Uncertain Significance
ABCA4	chr1_94568686_C_T_rs62646862	p.Arg152Gln	0.002537	0.003643		1		benign	Likely Benign
ABCA4	chr1_94577010_T_C_rs61748529	p.Asn96Asp	7.967e-06	1.761e-05	1			benign	Pathogenic
ABCA4	chr1_94577102_C_T_rs62654395	p.Gly65Glu	3.977e-06	8.794e-06	1			possibly_damaging	Pathogenic
BEST1	chr11_61730325_C_T_rs148060787	p.Leu507Phe	0.0004385	0.0008361	1			benign	Benign
BEST1	chr11_61730348_T_C_rs755188083	p.Tyr514Tyr	2.124e-05	2.324e-05		1			Likely Benign
BEST1	chr11_61730549_G_A_rs767813711	p.Lys581Lys	3.002e-05	0			1		Likely Benign
C2	chr6_31896597_C_T_rs138358319	p.Phe115Phe	4.596e-05	9.289e-05	1				Likely Benign
C2	chr6_31902017_AGT_A_rs775821591	p.Ser266GlyfsTer3	7.953e-06	8.79e-06	1			pLoF High-confidence	Likely Pathogenic
C2	chr6_31912773_A_G_rs45507391	p.Ala682Ala	0.002928	0.000785			1		Benign
C3	chr19_6678030_T_G_rs2230210	p.Ser1619Arg	0.001163	0.002153	1			benign	Uncertain Significance
C3	chr19_6684423_G_T_rs139100972	p.Thr1383Asn	0.000152	0.0001703	1			benign	Benign
C3	chr19_6684482_G_C_rs774450968	p.Pro70Pro	7.777e-05	0.0001084	1				Likely Benign
C3	chr19_6694444_T_G_rs575541524	p.Lys1051Thr	3.981e-06	8.807e-06			1	benign	Likely Benign
C3	chr19_6696433_G_A_rs144672500	p.Asp969Asp	1.993e-05	4.407e-05		1			Likely Benign
C3	chr19_6696439_G_A_rs34029609	p.Leu967Leu	0.00204	0.001885	1				Benign
C3	chr19_6697682_C_T_rs199784156	p.Arg855Gln	2.386e-05	1.758e-05		1	1	benign	Likely Benign
CFB	chr6_31918080_C_T_rs138207668	p.His508His	0.002697	0.002925	1				Benign
CFB	chr6_31918154_A_G_rs149101394	p.Lys533Arg	0.008444	0.0007909	1			benign	Benign
CFB	chr6_31918464_A_G_rs4151659	p.Lys565Glu	0.0112	0.01102	1		1	benign	Benign
CFH	chr1_196642206_C_T_rs757785149	p.Arg53Cys	2.125e-05	3.884e-05	1			probably_damaging	Pathogenic
CFH	chr1_196642254_G_C_rs760619101	p.Gly69Arg	7.106e-06	1.562e-05	1			probably_damaging	Uncertain Significance
CFH	chr1_196682956_A_G_rs34399588	p.Gln476Gln	0.005152	0.000171	1				Benign
CFH	chr1_196694408_T_C_rs759581786	p.Pro618Pro	7.968e-06	1.764e-05		1			Likely Benign
CFH	chr1_196706001_C_T_rs367687415	p.His821Tyr	8.798e-05	0.0001585	1			benign	Likely Benign
CFH	chr1_196706677_G_T_rs515299	p.Ser890Ile	0.02134	0.001412			1	benign	Likely Benign
CFH	chr1_196709833_C_T_rs145975787	p.Thr956Met	0.001294	0.001704			1	benign	Uncertain Significance
CFH	chr1_196716375_C_T_rs121913059	p.Arg1210Cys	0.0001451	0.0002869			1	benign	Likely Pathogenic
COL8A2	chr1_36563536_G_A_rs149090218	p.Thr582Thr	0.003251	0.004335	1	1			Benign
COL8A2	chr1_36564715_T_C_rs771963014	p.Glu189Glu	1.988e-05	2.815e-05	1				Likely Benign
COL8A2	chr1_36565837_C_T_rs115156902	p.Gly3Arg	0.004094	0.006043	1	1		unknown	Benign
EFEMP1	chr2_56098010_G_T_rs750455273	p.Leu389Met	7.971e-06	1.763e-05	1			benign	Uncertain Significance
EFEMP1	chr2_56145171_T_G_rs55849640	p.Asp49Ala	0.001048	0.001696	1			benign	Benign
ELOVL4	chr6_80626470_A_G_rs148594713	p.Ile267Thr	0.007178	0.007101	2			benign	Benign
ERCC6	chr10_50667115_C_T_rs4253229	p.Gly1410Arg	5.665e-05	2.33e-05	1			benign	Benign
ERCC6	chr10_50667120_T_G_rs61760167	p.Glu1408Ala	0.001515	0.001545	1		1	possibly_damaging	Benign
ERCC6	chr10_50667247_C_T_rs745758957	p.Val1366Ile	3.99e-06	8.852e-06	1		1	benign	Likely Benign
ERCC6	chr10_50678615_T_C_rs147079519	p.Asn1131Asp	0.0005378	0.001031	2			benign	Likely Benign
ERCC6	chr10_50678819_C_T_rs148475034	p.Val1063Ile	0.0002654	0.0003956		1		benign	Likely Benign
ERCC6	chr10_50678884_T_G_rs139007661	p.Gln1041Pro	0.001742	0.002458	1	1		benign	Likely Benign
ERCC6	chr10_50681587_T_C_rs116431130	p.Tyr882Cys	2.829e-05	1.549e-05	1			possibly_damaging	Uncertain Significance
ERCC6	chr10_50690825_A_T_rs199921831	p.Phe693Ile	8.136e-05	0.0001704	1			benign	Uncertain Significance
ERCC6	chr10_50690854_C_T_rs148845653	p.Arg683Gln	0.0003856	0.0001317	1			benign	Likely Benign
ERCC6	chr10_50690906_G_A_rs61760163	p.Arg666Cys	0.001761	0.002464	1	1		probably_damaging	Likely Benign
ERCC6	chr10_50732139_C_T_rs4253047	p.Gly446Asp	0.009439	0.0138	2			benign	Benign
ERCC6	chr10_50732202_T_G_rs4253046	p.Asp425Ala	0.00174	0.002927		2		possibly_damaging	Likely Benign
FBLN5	chr14_92343965_G_A_rs28939073	p.Arg351Trp	8.134e-05	8.52e-05	1			possibly_damaging	Uncertain Significance
FBLN5	chr14_92349361_C_T_rs149396611	p.Gly267Ser	0.0002652	0.0002788	1			possibly_damaging	Uncertain Significance
FBLN5	chr14_92403294_C_T_rs61734479	p.Val126Met	0.001783	0.003108		1		benign	Likely Benign
FBLN5	chr14_92403446_A_G_rs145108467	p.Val75Ala	0.0001141	0.0001341			2	benign	Likely Benign
FSCN2	chr17_79496248_C_T_rs150620080	p.Pro231Ser	0.0006811	0.0008669	1		1	probably_damaging	Likely Benign
GSN	chr9_124065223_C_T_rs140734150	p.Ala128Ala	3.893e-05	7.75e-06		1			Likely Benign
GSN	chr9_124072992_G_A_rs41305623	p.Val179Met	0.005028	0.005769	2			possibly_damaging	Benign
GSN	chr9_124074705_G_A_rs774085705	p.Arg252Gln	5.308e-05	0.0001008		1		possibly_damaging	Uncertain Significance
GSN	chr9_124081138_G_A_rs142034230	p.Asp442Asn	0.000174	0.0002649	2			benign	Likely Benign
GSN	chr9_124083579_G_A_rs140042418	p.Val460Met	0.00105	0.001719	1			benign	Benign
GSN	chr9_124089661_G_A_rs151208452	p.Val606Met	0.001361	0.001117	1			benign	Benign
GSN	chr9_124094717_C_T_rs755630687	p.Arg729Trp	2.481e-05	3.893e-05	1			probably_damaging	Uncertain Significance
GUCA1B	chr6_42156345_C_T_rs750812813	p.Arg111His	3.582e-05	7.041e-05		1		benign	Likely Benign
GUCA1B	chr6_42156424_C_T_rs137853903	p.Val85Met	0.001638	8.523e-05	1			benign	Benign
HMCN1	chr1_185880873_G_A_rs138455877	p.Val287Val	0.0005182	0.0004286	1				Benign
HMCN1	chr1_185897792_C_T_rs750371257	p.Asp515Asp	4.951e-05	4.647e-05		1			Likely Benign
HMCN1	chr1_185934976_C_T_	p.Ala714Val	1.195e-05	1.765e-05	1			probably_damaging	Uncertain Significance
HMCN1	chr1_185934999_G_A_rs34692227	p.Glu722Lys	0.0007827	0.0002796	1			benign	Benign
HMCN1	chr1_185956648_A_T_rs34460141	p.Asn1007Ile	0.009772	0.0004884		1		benign	Benign
HMCN1	chr1_185976299_C_G_rs146532107	p.Asp1505Glu	0.002963	0.001683	1			probably_damaging	Benign
HMCN1	chr1_185984476_C_A_rs776501578	p.Pro1606Thr	6.746e-05	0.0001326	1			probably_damaging	Likely Benign
HMCN1	chr1_185985250_A_T_rs141581919	p.Ile1690Ile	0.001974	0.003185	1	1			Benign
HMCN1	chr1_185988717_G_C_rs764885125	p.Val1839Leu	1.993e-05	3.533e-05	1			benign	Likely Benign
HMCN1	chr1_185988735_G_A_rs770829339	p.Ala1845Thr	1.418e-05	2.333e-05		1		benign	Likely Benign
HMCN1	chr1_186007990_C_T_rs140559544	p.Leu1961Phe	0.0007902	0.0002954	1			probably_damaging	Benign
HMCN1	chr1_186008032_A_G_rs145889775	p.Ile1975Val	0.0002694	0.0005054	1			benign	Likely Benign
HMCN1	chr1_186024710_C_A_rs201628935	p.Leu2350Met	0.0004686	0.0004598		1		probably_damaging	Benign
HMCN1	chr1_186024740_C_T_rs779454634	p.Arg2360Cys	3.906e-05	7.794e-05		1		probably_damaging	Uncertain Significance
HMCN1	chr1_186024741_G_A_rs559595305	p.Arg2360His	0.0001811	1.559e-05	1			probably_damaging	Benign
HMCN1	chr1_186052085_A_G_rs778469245	p.Asn2959Ser	7.264e-05	3.969e-05		1		probably_damaging	Uncertain Significance
HMCN1	chr1_186055432_A_C_rs150226500	p.Asn2980Thr	0.0005666	0.0007061		2		benign	Benign
HMCN1	chr1_186056663_G_A_rs756117010	p.Ser3083Ser	6.029e-05	7.785e-05	1				Likely Benign
HMCN1	chr1_186062773_C_T_rs544012411	p.Arg3390Trp	7.795e-05	0.0001553	1			probably_damaging	Uncertain Significance
HMCN1	chr1_186072648_G_A_rs140493567	p.Val3540Ile	0.00191	0.003114	1	1		probably_damaging	Benign
HMCN1	chr1_186072727_G_A_rs41317483	p.Gly3566Asp	0.002207	0.003501		2		probably_damaging	Benign
HMCN1	chr1_186082008_G_C_rs145492995	p.Gly3685Ala	0.0002722	0.000511	1			benign	Likely Benign
HMCN1	chr1_186084007_C_T_rs199585281	p.Thr3778Ile	0.0005126	0.0001548	1			benign	Likely Benign
HMCN1	chr1_186084541_A_T_rs144346158	p.Ser3852Ser	0.004483	0.008359	1	1			Benign
HMCN1	chr1_186088901_C_G_rs759516971	p.Pro3994Arg	1.99e-05	3.521e-05	1			probably_damaging	Uncertain Significance
HMCN1	chr1_186094890_T_C_rs569854984	p.Ala4218Ala	6.379e-05	0.0001321	1				Likely Benign
HMCN1	chr1_186105928_T_A_rs778062119	p.Ser4481Thr	5.974e-05	0.0001145			2	benign	Likely Benign
HMCN1	chr1_186105929_C_A_rs747405345	p.Ser4481Tyr	6.372e-05	0.0001145			2	benign	Likely Benign
HMCN1	chr1_186120461_C_A_rs138232561	p.Thr4913Asn	0.0007757	0.000955		1		probably_damaging	Likely Benign
HMCN1	chr1_186121995_A_T_rs114364265	p.Thr5004Ser	0.004509	0.00681	2			benign	Benign
HMCN1	chr1_186121996_C_T_rs114629728	p.Thr5004Ile	0.004509	0.00681	2			benign	Benign
HMCN1	chr1_186136015_G_A_rs147769095	p.Arg5172His	0.0006825	0.0009834	1			benign	Benign
HMCN1	chr1_186140508_G_A_rs150188026	p.Arg5205His	0.001433	7.753e-05	1			benign	Likely Benign
HMCN1	chr1_186143742_A_G_	p.Tyr5304Cys	3.982e-06	0		1		possibly_damaging	Uncertain Significance
HMCN1	chr1_186147607_G_A_rs775664458	p.Gly5335Ser	7.972e-06	1.766e-05	1			probably_damaging	Uncertain Significance
HMCN1	chr1_186147635_GACA_G_rs780673178	p.Gln5345del	3.986e-05	3.531e-05	1			unknown	Uncertain Significance
HMCN1	chr1_186151304_T_G_rs553018813	p.Ile5433Met	2.393e-05	5.305e-05		1		benign	Likely Benign
HMCN1	chr1_186151390_A_G_rs35856562	p.Gln5462Arg	0.002194	0.003079		1	1	possibly_damaging	Benign
HMCN1	chr1_186157098_G_A_rs772909507	p.Asp5500Asn	2.124e-05	2.327e-05	1			benign	Likely Benign
HMCN1	chr1_186158725_C_G_rs151256828	p.Leu5541Leu	0.003064	0.00234		1			Benign
HMCN1	chr1_186158759_C_T_rs200641304	p.Arg5553Trp	0.0001139	0.0001561		1		probably_damaging	Uncertain Significance
HMCN1	chr1_186158875_G_A_rs145772673	p.Val5591Val	0.0001383	0.0002799		1			Likely Benign
HTRA1	chr10_124273729_G_A_rs751200867	p.Val433Ile	2.121e-05	2.322e-05	1			benign	Uncertain Significance
HTRA1	chr10_124273852_A_G_rs749794778	p.Ile474Val	7.953e-06	1.758e-05			1	benign	Likely Benign
IMPG1	chr6_76657130_G_A_rs118155926	p.Leu649Phe	0.005331	0.002944		1		probably_damaging	Benign
IMPG1	chr6_76660365_G_A_rs142123216	p.Arg580Cys	0.0002033	0.0002913		1		probably_damaging	Uncertain Significance
IMPG1	chr6_76660397_T_C_rs3734312	p.Lys569Arg	0.02371	0.003005	1			benign	Benign
IMPG1	chr6_76712694_T_C_rs749562634	p.Glu411Gly	3.983e-06	0	1	1		benign	Likely Benign
PIKFYVE	chr2_209179036_G_A_rs146158348	p.Arg572Gln	0.001468	0.002434		1	1	probably_damaging	Benign
PIKFYVE	chr2_209179091_C_T_rs61752185	p.Asn590Asn	0.001349	0.002064	1				Benign
PIKFYVE	chr2_209190375_C_T_rs374685821	p.Pro947Leu	3.188e-05	0			1	benign	Benign
PIKFYVE	chr2_209190430_G_A_rs149763308	p.Ala965Ala	0.0008619	0.0004511	1				Benign
PIKFYVE	chr2_209190994_C_T_rs147976705	p.Ala1153Ala	0.0004343	0.0008252	1				Benign
PIKFYVE	chr2_209200102_A_G_rs35944808	p.Leu1405Leu	0.003675	0.005935	1				Benign
PIKFYVE	chr2_209200840_C_G_rs144573813	p.Thr1479Ser	0.0002405	0.0004337	1			benign	Benign
PIKFYVE	chr2_209200859_G_A_rs145498570	p.Ser1485Ser	0.0006295	0.001177		1			Benign
PIKFYVE	chr2_209203249_A_G_rs61752190	p.Ala1543Ala	0.003225	0.005236	2				Benign
PROM1	chr4_15985975_T_C_rs202029748	p.Ser762Gly	0.0006299	0.0005723	1		1	benign	Likely Benign
PROM1	chr4_15989304_G_A_rs375358457	p.Arg704Arg	0.0003456	0.0006192	2				Likely Benign
PROM1	chr4_15991382_T_A_rs759432430	p.Gln683His	4.745e-05	8.784e-05	1		1	benign	Likely Benign
PROM1	chr4_15992900_G_C_rs62617075	p.Ala643Gly	0.0005745	0.001006	2			benign	Likely Benign
PROM1	chr4_15995679_A_AT_rs765073585	p.Asn566LysfsTer2	2.939e-05	5.497e-05	1			pLoF High-confidence	Pathogenic
PROM1	chr4_16002200_G_A_rs113895168	p.Ile499Ile	0.00308	0.004869	1				Benign
PROM1	chr4_16035060_C_T_rs199556426	p.Val126Met	0.0002679	0.0001718		1		probably_damaging	Likely Benign
PRPH2	chr6_42666136_G_A_rs61748434	p.Pro313Leu	0.000396	0.0006272	1			benign	Likely Benign
PRPH2	chr6_42689590_G_A_rs76989855	p.Ile161Ile	0.000905	0.0003096		2			Benign
PRPH2	chr6_42689824_G_A_rs61755775	p.Tyr83Tyr	0.0005127	0.0008596	1	1			Likely Benign
RP1L1	chr8_10465562_C_A_rs200140892	p.Ala2016Ser	0.0001033	0.0002023		1		unknown	Likely Benign
RP1L1	chr8_10466156_C_T_rs199701906	p.Ala1818Thr	0.0005944	0.0009867		1		unknown	Likely Benign
RP1L1	chr8_10467154_A_C_rs748653937	p.Met1485Arg	6.17e-05	0.0001188		2		unknown	Likely Benign
RP1L1	chr8_10468094_G_T_rs143870426	p.Leu1172Ile	0.002793	0.001595	1	1		possibly_damaging	Benign
RP1L1	chr8_10468735_C_T_rs768812215	p.Arg958His	2.427e-05	8.955e-06	1			possibly_damaging	Uncertain Significance
RP1L1	chr8_10470702_C_T_rs368862886	p.Pro302Pro	0.0003055	0.0005308		1	1		Likely Benign
RP1L1	chr8_10480126_A_C_rs989684765	p.Leu196Val	4.014e-06	8.861e-06		1		benign	Likely Benign
RP1L1	chr8_10480223_G_T_rs201167741	p.Arg163Arg	0.001267	0.002254	1				Benign
TCF4	chr18_52901846_C_G_rs143944746	p.Pro575Pro	0.002203	0.002625		1			Benign
TCF4	chr18_52928743_G_A_rs147445499	p.Ala417Val	0.0006238	0.001159			1	possibly_damaging	Benign
TCF4	chr18_52969662_G_A_rs182590691	p.His18His	2.222e-05	3.766e-05	1				Likely Benign
TCF4	chr18_53070881_A_G_rs777346668	p.Leu22Ser	2.476e-05	3.762e-05			1	unknown	Likely Benign
TCF4	chr18_53303027_T_C_rs775348334	p.Glu34Glu	1.907e-05	4.917e-05		1			Likely Benign
TCF4	chr18_53303091_G_A_rs761770250	p.Pro13Leu	9.553e-06	1.136e-05	1			unknown	Likely Benign
TGFBI	chr5_135385172_C_T_rs34334509	p.Asn272Asn	0.01063	0.00683	1				Benign
TGFBI	chr5_135391462_A_G_rs188677757	p.Met502Val	0.001767	0.002212	1			benign	Likely Benign
TGFBI	chr5_135392449_G_A_rs138125037	p.Arg548Gln	0.0001784	0.0001951	1			benign	Uncertain Significance
TGFBI	chr5_135394862_C_T_rs563306013	p.Arg588Trp	1.649e-05	9.059e-06		1		probably_damaging	Likely Pathogenic
TGFBI	chr5_135394903_G_A_rs35151677	p.Leu601Leu	0.01514	0.001179	1				Benign
TLR3	chr4_186997882_T_C_rs752889035	p.Cys37Arg	2.121e-05	3.097e-05		1		probably_damaging	Uncertain Significance
TLR3	chr4_187000010_A_C_rs755720044	p.Asp153Ala	7.571e-05	0	1			probably_damaging	Uncertain Significance
TLR3	chr4_187000164_G_A_rs5743311	p.Leu204Leu	0.0005831	7.004e-05	1				Likely Benign
TLR3	chr4_187003729_C_G_rs35311343	p.Leu297Val	0.001538	0.002246	1			probably_damaging	Likely Benign
TLR3	chr4_187004484_C_T_rs147873871	p.His548His	4.597e-05	1.549e-05			1		Likely Benign
TLR3	chr4_187004517_G_A_rs35617964	p.Lys559Lys	0.003934	0.0001473	1				Benign
TLR4	chr9_120470884_A_G_rs78848399	p.Tyr46Cys	0.002406	0.004203	1			possibly_damaging	Benign
TLR4	chr9_120474678_A_G_rs141943958	p.Gln91Arg	0.0003228	0.0006147	1			benign	Likely Benign
TLR4	chr9_120474812_A_T_	p.Thr136Ser	3.185e-05	6.483e-05	1			probably_damaging	Uncertain Significance
TLR4	chr9_120475993_C_T_rs142755886	p.His529His	1.992e-05	4.404e-05	1				Likely Benign
TLR4	chr9_120476016_C_T_rs151068160	p.Thr537Met	5.666e-05	0.0001008		2		benign	Likely Benign
TLR4	chr9_120476640_G_A_rs200325837	p.Arg745His	3.995e-05	4.428e-05	1			probably_damaging	Likely Benign
